# Supplementary material for: Effect of Lifestyle Intervention in the Concentration of Adipoquines and Branched Chain Amino Acids in Subjects with High Risk of Developing Type 2 Diabetes: Feel4Diabetes Study
Source: Cells. 2020 Mar 12;9(3):693. doi: 10.3390/cells9030693 (PMC7140606; doi:10.3390/cells9030693)
Supplement: Supplementary file 1 [file cells-09-00693-s001.zip]

Archive with 3 entries (2 files):
- supple-revised/
- supple-revised/supple-table.pdf
- supple-revised/Supplemental Figures.pdf
